# Supplementary material for: Synthesis of Platinum Nanoparticles Supported on Fused Nanosized Carbon Spheres Derived from Sustainable Source for Application in a Hydrogen Generation Reaction
Source: Nanomaterials (Basel). 2023 Jul 1;13(13):1994. doi: 10.3390/nano13131994 (PMC10343661; doi:10.3390/nano13131994)
Supplement: Supplementary file 1 [file nanomaterials-13-01994-s001.zip]

Archive with 1 entries (1 files):
- nanomaterials-2448196-supplementary.pdf
